# Supplementary material for: Enhanced Thermoelectric Performance of β-Ag2Se/RGO Composites Synthesized by Cold Sintering Process for Ambient Energy Harvesting
Source: Nanomaterials (Basel). 2025 Oct 26;15(21):1631. doi: 10.3390/nano15211631 (PMC12610702; doi:10.3390/nano15211631)
Supplement: Supplementary file 1 [file nanomaterials-15-01631-s001.zip]

Archive with 1 entries (1 files):
- nanomaterials-3934924-supplementary.pdf
